# Supplementary material for: Size-Controlled Ammonium-Based Homopolymers as Broad-Spectrum Antibacterials
Source: Antibiotics (Basel). 2023 Aug 16;12(8):1320. doi: 10.3390/antibiotics12081320 (PMC10452032; doi:10.3390/antibiotics12081320)
Supplement: Supplementary file 1 [file antibiotics-12-01320-s001.zip]

Archive with 1 entries (1 files):
- antibiotics-2562444-supplementary.pdf
